# Supplementary material for: Vaccination against tumour endothelial marker Robo4 inhibits tumour growth
Source: Immunother Adv. 2026 Jun 25;6(1):ltag005. doi: 10.1093/immadv/ltag005 (PMC13296997; doi:10.1093/immadv/ltag005)
Supplement: ltag005_Supplementary_Data [file ltag005_supplementary_data.zip]

Archive with 3 entries (3 files):
- Escobar-Riquelme et al Supplementary Tables.pdf
- Escobar-Riquelme Suppl Figures.pdf
- SupplementaryMatherialsandMethods.pdf
